# Supplementary material for: Metabolomics Study of Serum Samples of β-YAC Transgenic Mice Treated with Tenofovir Disoproxil Fumarate
Source: Int J Mol Sci. 2022 Dec 12;23(24):15750. doi: 10.3390/ijms232415750 (PMC9778960; doi:10.3390/ijms232415750)
Supplement: Supplementary file 1 [file ijms-23-15750-s001.zip]

Archive with 1 entries (1 files):
- ijms-1879028-supplementary.pdf
